# Supplementary material for: Poverty and Influenza/Pneumococcus Vaccinations in Older People: Data from The Survey of Health, Ageing and Retirement in Europe (SHARE) Study
Source: Vaccines (Basel). 2023 Aug 27;11(9):1422. doi: 10.3390/vaccines11091422 (PMC10534347; doi:10.3390/vaccines11091422)
Supplement: Supplementary file 1 [file vaccines-11-01422-s001.zip]

Archive with 1 entries (1 files):
- vaccines-2544461-supplementary.pdf
